# Supplementary material for: Knowledge translation strategies to support the sustainability of evidence-based interventions in healthcare: a scoping review
Source: Implement Sci. 2023 Dec 4;18:69. doi: 10.1186/s13012-023-01320-0 (PMC10694920; doi:10.1186/s13012-023-01320-0)
Supplement: Supplementary file 3 — Additional file 3. The reported aims, ingredients, mechanism, and delivery of the KT strategies. [file 13012_2023_1320_MOESM3_ESM.xlsx]

## Sheet: Sheet1
Author	KT Strategy	ERIC Cluster	Aims	Ingredients	Mechanism	Delivery
			What do you want your intervention to achieve and for whom?	What comprises the intervention?	How do you propose the intervention will work?	How will you deliver the intervention?
			"This component relates to the objective and outcome of the intervention. Based on your endpoint, what are you measuring in whom? It could include consideration of proximal and intermediate outcomes, and process outcomes related to implementation."	"These are the observable, replicable, and irreducible aspects of the intervention. To increase the detail specified, other taxonomies could be used in conjunction with the AIMD framework. This might include intervention taxonomies or reporting guidance."	The way the intervention causes change or the way changes happen. The proposed mechanism could be based on either theory or empirical evidence, and be made specific to the setting. The use of mechanism may change depending on if the framework is used for reporting or designing: why was the ingredient selected (design) and what is the pathway in which it worked (reporting)."	"This encompasses logistical and practical information pertaining to intervention delivery, including mode (e.g. video, brochure); level (e.g. individual, team, population); dose, frequency, intensity; who’s delivering; and size of target group."
Jaladanki	EBI Champions	Develop stakeholder interrelationships	To provide ongoing reminders of evidence-based practices and deliver education on asthma care (EBI) and express firm expectations that EBI would be followed without exception.	Designated physician champion at each site recruited a large multidisciplinary group of clinicians to act as local champions	Positive deviance framework: posits that knowledge about “what works” is available in existing organizations that demonstrate consistently exceptional performance. The framework outlines four steps that harness the strengths of mixed-methods to better understand the complex pro- cesses of implementing health-system interventions and modifying individual clinician's behaviors: (1) identify “positi…	Local champions are targeting the staff in their hospital with reminders and education (see below for respective delivery)
	Integration of Workflow	Adapt & Tailor to Context	not reported
	Multidisiplinary team	Develop stakeholder interrelationships	not reported
	Quality Monitoring	Evaluative & iterative strategies	not reported			Quality monitoring for this QI intervention was carried out via manual chart review, requiring support from medical records staff (to identify records of children hospitalized with asthma) and substan- tial time from clinicians performing chart review. Sustainability monitoring lasted from the end of the QI intervention through the end of 2019 (9–12 months from intervention end date, depending on…
	Education	Train & educate stakeholders	Provided to "local site leaders" at all the sites participating in the EBI. The education was "focused on sustainability".	Seminars focused on sustainability and meetings with external QI mentors to facilitate sustainability planning.		delivered by local champions - included reviewing guidelines one-on-one with clinicians during clinical care tasks, & formal didactic review with larger groups of clinicians during scheduled meetings.
	EHR Revision	Adapt & Tailor to Context	To support clinicians in using the EBI for pediatric asthma care and making decisions, including after the QI intervention ended	electronic order sets (with EBI treatments preselected or listed first and/or extra text with details on EBI), modified note templates that included sections on screening for second-hand tobacco exposure and cessation resource referral, and nursing flowsheets that prompted use of a pediatric asthma pathway		development/modification of several tools within the EHR to make the EBI an automated promt for clincians
	Ongoing Reminders	Support clinicians	To remind staff about the EBI and current best practices	Either the same as delivery or not reported?		Delivered by local champions - verbal reminders during meetings and patient care, visual reminders in the environment (e.g., handouts, flyers), and e-mail reminders
Schnipper	Implementation Manual	Evaluative & iterative strategies	Provided to each site for implementation	1. Evaluative & Iterative Strategies	not reported	Mannual
	Presentations	Train & educate stakeholders	Provided to each site for implementation	not reported	not reported	not reported
	Instructional Video	Train & educate stakeholders	Provided to each site for implementation	not reported	not reported	Video
	Return on Investment Calc	Evaluative & iterative strategies	ex use: for investing in medication reconciliation personnel	not reported	based on the best available estimates for the benefits of medication reconciliation on reduction in hospital length of stay and readmission rates. Accurate ROI calculations are critical when gaining buy-in from and obtaining budget approval for staffing changes by local hospital leadership.	not reported
	Training	Train & educate stakeholders	for hospitalist and pharmacist leaders to receive hands-on training from the study investigators regarding BPMH-taking and discharge counselling (and how to teach these skills to others)	Included webinars where sites could share their implementation experiences		Delivered as Webinars + 4 regional workshops. 3 peer-to-peer webinars featuring sites’ stories of successes and challenges.
	Site Visits	Develop stakeholder interrelationships	to establish mentor–mentee rapport and gain institutional support as early as possible	not reported		Site visits conducted within the first 6 months of implementation
	PFAC	Engage consumers	The PFAC participated in monthly phone meetings and engaged in every aspect of the study, including the design of patient-facing interventions (such as social marketing campaigns aimed at patients), overall study design, data collection, and interpretation, dissemination, and implications of the study’s results.	The PFAC consisted of a PFAC specialist who had worked on prior projects with the principal investigator and four additional members recruited from mentor and/or co-investigator institutions. Members were chosen based on relevant experience as a patient or caregiver (e.g., having suffered an adverse drug event during transitions of care) and their ability to work collaboratively and advocate for …		Established and engaged PFAC in monthly discussions - not further reported
	Mentoring	Support clinicians	provide guidance and support to units and to discuss challenges and share best practices.	• Mentors are experienced hospitalists • Mentors must have QI and med safety experience • Must attend "Mentor University" training • Mentor Council: PI & senior mentors from MARQUIS1	Mentors are trained in QI and medication safety, making them prepared to help implement/sustain	Mentors do monthly calls with the sites QI team and one or two site visits Mentor Council calls to discuss challenges and share best practices.
Sving	First-line managers	Interactive assistance	Not reported	not reported	The participants described how the first-line managers are important for sustained and improved pressure ulcer prevention.	They discussed and followed up the pressure ulcer prevention measures, were open to new ideas and purchased new equipment
	Audit & Feedback	Evaluative & iterative strategies	To inform staff on how well the practices of the EBI are being sustained	Quality measurements happened every month with immediate feedback of results • wound and skin care nurses participated	Works by increasing staff awareness of both the processes and outcomes of the nursing care.	pressure ulcer prevalence was measured on three different days with a 2-week interval between each measurement
	Educational Seminars	Train & educate stakeholders	To aid in implemntation	staff from all of the medical and surgical units in the county took part in a 1-day educational seminar		1 time, 1 day seminar
	Nurse Facilitator	Interactive assistance	Aims to faciliatee the change process and is an expert in pressure ulcer prevention (the EBI)	The contact nurse was described as a pressure ulcer prevention care ambassador who was available to answer questions and give support.	The participants emphasized the importance of the contact nurses/nurse facilitator because of the quality measurements made by them on the units every month.	Gathered data by visiting each patient in their room where they performed patient risk and skin assessments, and noted the use of any pressure ulcer prevention measures.
Becker	EBI Champions	Develop stakeholder interrelationships	supporting implementation and sustaining the practice change at the bedside from early on. The champions and coordinators communicated the implementation plan with unit leaders and nurse educators.	Interested staff nurses from each unit volunteered prioir to implementation	Not reported	Monthly meetings were planned in advance of unit schedules to ensure champions’ ability. Champions and coordinators explained the purpose of the changes to staff
	Development of Standard Tool	Evaluative & iterative strategies	To adress inconsistencies in EBI (bedside report) communication and to aid consistent transfer of information critical to providing safe care	incorporated key elements of patient data found in the literature that were impor- tant to discuss during patient handoff.	A tool was developed based on the elements outlined in the literature as necessary to know when assuming care for a patient	The tool was distributed to each unit via the champion and feedback shared and incorporated until consensus was achieved. The formats all contained the same report elements, but the layout varied depending on how staff typically functioned on a particular unit (ex. full vs. 1/2 page, paper vs. virtual)
	Pocket Cards	Train & educate stakeholders	Verion of the standard tool created for thosewho liked to hang the guide on their badge	Pocket version of above.	Smaller version is for easy reference	Pocket card that hangs on the computers
	Patient Brochure	Engage consumers	Explains the EBI (bedside report) and the patients role	The brochure invited the patient and family to participate in the EBI and detailed what they could expect. It was reviewed and revised based on patient feedback through the Patient Education Council	Developed based on the brochure described by the Agency for Healthcare Research and Quality	The brochure was included in patient folders and was shared with the patient on admission.
	Audit & Feedback	Evaluative & iterative strategies	Track changes occuring on the unit as a result of the EBI, and serve to hold units accountable	occurred every other day on all shifts during the pilot to help track the change	auditing with feedback helps to identify any gaps in expected practice and reinforce the change. Seeking feedback when performing audits is helpful to identify unfore- seen barriers to implementation or sustainability, Momentum for this EBI was sustained by sharing expectations and audit data with leaders and nursing staff at unit and house-wide shared governance councils.	Feedback was sought from staff and leaders during all steps of prepa- ration and implementation. As the unit staff maintained their goals, audits decreased in frequency from weekly to monthly, then quarterly. nurses’ observations and close call safety catches were shared.
	Leadership Support	Support clinicians	supporting implementation and sustaining the practice change from early on.	Leaders who support a standardized practice and reinforce the change	Literature demonstrated that leadership and support were essential to the EBI	Leaders were supported through- out the change and encouraged to reach out for assistance throughout implementation and sustainment. project co- ordinators met with nurse leaders one-on-one to explain the process of the EBI and the purpose of the improvement, review the evidence for change, share implementation steps, and gain buy-in.
	Education Packs (w video, presentation, tools, guidelines)	Train & educate stakeholders	developed for RNs and LPNs and aimed to address the overall EBI, and specific concerns regarding patient/family involvement and confidentiality.	included a video and slide presentation, the BSR tool and guideline, patient brochure, and audit tool	Not reported	Methods for education were customized for each unit by the champion in collaboration with the project coor- dinators. For example, education was presented at unit meetings and huddles, through video, email, and the internal nursing newsletter.
Tamboli	Reminders	Support clinicians	Sent to anesthesiologists to remind them of the new pathway (EBI)	notifies them of the multi-modal analgesic plan, and provides the intraoperative protocol new protocol/EBI		Daily email to anesthesologists and residents on any TKA cases for the day. EBI protocols are also located in a shared drive on the veterans affairs workgroup server for anesthesiology
	Education	Train & educate stakeholders	Provided to all anesthesiologists	Included suggested language for patient counseling regarding the EBI		Not reported
	Audit & Feedback	Evaluative & iterative strategies	PSH team monitored adherence to the EBI	They provided each anesthesiologist with their rates of adherence, effectiveness of preoperative counseling, and retrained on the standard work as needed.		Not reported
MacDonald	EBI Champions	Develop stakeholder interrelationships	to facilitate local implementation as the program spread, organizational integration to maintain training resources across sites, and monthly clinical champion meetings for monitoring program barriers and facilitators, delivering feedback, and providing informal support.	Champions work closely with program facilitators. Clinician champions worked on implementation materials, monthly meetings provided opportunity for information, clinicians presented data at national conferences.		Had monthly meetings, provided inservice education, and trained other staff and thier home site
	Toolkit	Train & educate stakeholders	Aimed at dissemination and included key statements for marketing material
	Patient/Family Input	Engage consumers				Interviewed 2018 PAPT users and shared quality improvement feedback with clinicians Families also provided informal reflections shared by trained clinicians at monthly meetings. Interviews with users were conducted over the phone
	Champion Meetings	Develop stakeholder interrelationships	Held monthly as a strategy to gather input, codunct assessments with the Sustainability Assessment Tools, and allow for dynamic changes while maintaining the fidelity of the program
	Knowledge Broker	Adapt & Tailor to Context	Knowledge broker facilitates team attendance to Knowledge Translation Summit			available for questions, attended meetings regularly
	Summit	Develop stakeholder interrelationships	Team of three attend KT summit, other attend PD- related course
	Quality Monitoring	Evaluative & iterative strategies	Survey was administered to patients who used to EBI to inform opportunities for quality improvement		Eric #1	A user survey regarding the EBI was administered x2, clinical outcomes were manually reviewed, and documentention of physical activity was developed for easy clinican review
	Leadership Support	Support clinicians	Intended to support clinicalns using the EBI			Provided via infomral Technical Assistance, periodic review or support when requested, and Institutional mentorship programs to support clinicians
	Integration of Aims	Support clinicians	organizational integration occured in order to maintain training resources across sites
	Education	Train & educate stakeholders	To inform staff of the EBI and its associated practices			Materials for EBI Users: shared decision making handout (updated every two years), progression handouts Material for therapists: presentation, training resources, webinar for therapist Shadowing opportunities also included
	Spread	Does not fit any ERIC categories	EBI moved to 3 additional sites
	Audit & Feedback	Evaluative & iterative strategies	Provide one page document of feedback after initial three sessions with participant within 3-5 days.	Not reported		Champions will perform 3 audits per year and prrovide a one page document of feedback performance after initial three sessions with participant within 3-5 days.
	Grant Funding	Utilize financial strategies		Grant funding through Academy of Neurologic Physical Therapy, General clinic specific organizational funds, the Knowledge Translation Summit Grant, the Marketing department, and Internal Academy
	Program Manager	Support clinicians	Manager role developed by the organization who acted as an advocate for the program		Eric #6
	Program Facilitator	Interactive assistance	Role is to to coordinate stakeholder communication and provided insights into sustainment of process, staff, and at the organizational level	Facilitator &/or program manager attend to feedback at champion meetings allowed for dynamic changes whhile maintaining the fidelity of the EBI	ERIC #2
Barbieri	Pocket Cards	Train & educate stakeholders	To disseminate the clinical care pathway	Laminated version of the clinical pathway	Not reported	Pocket guides are included as appendix A and B in the manuscript - delivery to staff not reported
	Education	Train & educate stakeholders	The educational lectures addressed to residents, structured physicians and specialists and held by the center ASP team, on the diagnosis and treatments of AOM and pharyngitis with a focus on the rational for antibiotic prescribing.	Not further reported	Education was used because the Infectious Disease Society of America recommends that when implementing an antimicrobial stewardship program (the EBI of focus in this study), two core strategies be implemented together, even if most pediatric ASPs consist of just one intervention.	two hours of training, delivered anually to to residents, structured physicians and specialists
Santos	Performance Meausres (Audit & Feedback)	Evaluative & iterative strategies	Labor and delivery teams are given continous feedback of their performance measures		Performance measurement and unblinded reporting help each site understand its performance relative to other sites and provide opportunities for reflection and problem solving, particularly if a site is not satisfied with its scores. System-wide reporting of the training scorecard also provides an important level of accountability, as does continual monitoring and system-wide reporting of performa…	Feedback was ongoing and measures are reported monthly
	Education	Train & educate stakeholders	team-based training for labor and delivery teams in responding to labor and delivery emergencies sites received a Gaumard RS500 Childbirth Simulator torso or NOELLE R full-body model for simulation training	#1: Disclosure (Coordinated Communication) Training #2: Simulation and Team Training for Shoulder Dystocia #3: Managing Shoulder Dystocia eLearning Module #4: Advanced Fetal Assessment and Monitoring eLearning Module Simulators	Having these materials allowed labor and delivery teams to practice implementation of the shoulder dystocia protocol, a core component of the training, and simplified scheduling of initial and refresher trainings.	initial trainings supplemented by yearly refreshers #1: 4 hours inittially; 1 hour annually #2: 1.5 hours initailly & annually #3: 1.5 hours initailly & bi-annually #4: 6 hours initally & bi-anually Training continues to be accessible to all teams at the 37 sites. This training also assists obstetricians in meeting American Board ofObstetrics and Gynecology (ABOG) and American Osteopathic Board o…
	Training Scorecard	Evaluative & iterative strategies	Perinatal Safety Committee shared a training scorecard, allowing teams to discuss their experiences implementing the model. Each beta and expansion site shared its results on training new staff and maintaining refresher trainings for all staff. The scorecard reflected the rate of completion for each module at each site	The 37 beta and expansion sites shared their data openly, and any problems sites encountered were met with support by beta-site champions and Perinatal Safety Committee members. If necessary and desired by the site, a team of beta-site model experts (including obstetricians and nurses) was deployed to individual expansion sites to provide additional hands-on training, consultation, and problem so…	System-wide reporting of the training scorecard provides an important level of accountability, as does continual monitoring and system-wide reporting of performance measures.	Shared at monthly meetings between initial and expanion sites
	Summit	Train & educate stakeholders	Perinatal Safety Committee (creators of the EBI) and practitioners from inital sites hosted a face-to-face summit to provide in-depth, hands-on training on the model and answer questions regarding implementation	Not reported	Not reported	not reported
	Champions	Develop stakeholder interrelationships	To help provide training and consultation to expansion sites.	Comprised of obstetricians and nurses		monthly calls, at a face-to-face training meeting with expansion sites, and as part of a team of beta-site champions deployed to any expansion site that requested additional hands-on training, consultation, and support.
	Toolkit	Train & educate stakeholders	Developed by the initatil sites and included guidelines and training materials for the expansion sites	1. Shoulder Dystocia Training Guide 2. Stopwatch 3. Simulation and Team Training Trainer Guide 4. TeamSTEPPS Information and Video 5. E-Learning Site Access	Not reported	Not reported
	Transparent Communication	Support clinicians	This communication approach encouraged open discussion of barriers and remedies at both the facility and system levels.	Monthly meetings in which performance measures and scorecards are shared with everyone have 90% attendance rates by both beta and expansion sites. If a site does not attend, it receives an outreach call from a member of the Perinatal Safety Committee.	Commitment to transparent communication was reported as a component of the sustainability and spread framework.	Via scorecards and outreach calls
	Accountability	Does not fit any ERIC categories	to sustain and spread the EBI	Acheived by completing the scorecard, and proving data for the audit and feedback for process measure performance	Not reported	Not reported
	Establishing EBG	Evaluative & iterative strategies	to sustain and spread the EBI: As new science is unveiled, the committee considers the new knowledge and evaluates current guidelines to determine if an update is warranted. The committee also assesses how any such update would change practice and training.	Not reported	Not reported	Not reported
	Leadership Support & Buy-In	Support clinicians	The system-wide clinical and administrative leadership, including risk managers, physicians, and nurses, work together to ensure that focus on the model does not dissipate and that sites continue to use their local leadership and model champions to support, integrate, sustain and spread the EBI		Reported as a central element of the spread & sustainability framework: "Clinical and administrative leadership can change and other priorities can steal the spotlight, requiring persistent communication and discussion regarding the clinical and business cases that provide the impetus for the model."
Oetgen	Education	Train & educate stakeholders	To facilitate implementation of the EBI and then inform new stakeholders of the EBI	Not reported	Not reported	Not reported
Allen	Education	Train & educate stakeholders	Provided to nurses prior to implementing the EBI to educate them on the new practice	Comprised of education on practice issues, EBI pain assessment and management, and pharmacology in a structured program	not reported	2 one-day workshops held before introducing the EBI champions (PRNs)
	Audit & Feedback	Evaluative & iterative strategies	to monitor the progression of the changes implemented, and practice improvements. Then at 3 months to monitor compliance	The same audit tool and guidelines were used from the original study and is shown in table 1 of the manuscript	not reported	Conducted by the nurse researcher - not further reported
	EBI Champions	Develop stakeholder interrelationships	Reffered to as pain resource nurses (PRN)'s. They are ward- based clinical champions that aimed to sustain EBP changes for pain assessment and management. They share knowledge with peers by acting as a conduit for channeling the EBI to other ward staff	PRNs are nurses who expressed interested and attended the education.	By acting as facilitators of EBP in pain assessment and management, PRNs can provide a pivotal role for translating evidence into optimal care of in-hospital patients experiencing pain. They can also provide a wider role in the development, implementation, and sustainability of evidence- based quality improvement projects.	all ward nurses were invited to participate via an expression of interest
	Multidisiplinary team	Develop stakeholder interrelationships	a multidisciplinary Pain Management Committee (PMC) was established to coordinate and initiate changes	comprised of both medical and nursing staff from acute, chronic, and palliative care pain teams. Clinical nurse consultants (CNC) for pain management provided leadership in practice change while supporting ward staff and developing educational resources.	not reported	not reported
Rutman	Reminders	Support clinicians	To increase awareness of the EBI pre implementation	not reported	not reported	Email notifications
	Posters	Train & educate stakeholders	To increase awareness of the EBI pre implementation	not reported	not reported	Posters show the EBI and were placed outside rooms and in provider work areas
	Education	Train & educate stakeholders	To educate providers on the EBI, on new drug reccomendations, and current practices	not reported	not reported	not reported
Moro	System Change	Adapt & Tailor to Context	not reported	not reported	not reported	not reported
	Education	Train & educate stakeholders	To promote knowledge and perception of the EBI among providers	videos of real-life situations, experiential learning and participatory sessions. Nothing else was reported	Education methods work by ehancing perception of the EBI	videos of real-life situations, experiential learning and participatory sessions. Nothing else was reported
	Audit & Feedback	Evaluative & iterative strategies	not reported			not reported
	Reminders	Support clinicians	not reported	not reported		not reported
Willis	Multidisiplinary team	Develop stakeholder interrelationships	met monthly to provide guidance in the areas of personal experience, buy-in, and barriers.	not reported	not reported	not reported
	PFAC	Engage consumers	The team recruited family advisors with personal experience for partnerships in the project	advisors assisted in the development of the tools including improved family communication boards in each patient room. Photographs with names were placed next to the commu- nication boards and updated weekly reflecting the teams that were caring for their children.	Partnering with family advisors helped the project team gain buy-in from all team members to prioritize and focus on new areas. Frontline team members reported that they were more likely to participate in the project because of the engagement of family advisors.	Met monthly
	Tests of Change	Evaluative & iterative strategies	Teams utilized incremental tests of change to standardize tools for brief- ing, debriefing, and handoffs.	Not reported	not reported	not reported
	Website	Engage consumers	Aimed to provided a public comminucation platform for the EBI	Not reported	Through multiple iterative tests of change, authors determined that the most effective drivers of sustainment included a public access website for updated tools	website - not further reported
	Electronic toolkit	Train & educate stakeholders	intended to assist others in adapting the program to a similar setting	not reported	not reported	not reported
	Training	Train & educate stakeholders	Aimed at increasing staff's teamwork abilities and targeted all areas of the service line for the improvement infrastructure and teamwork training	not furhter reported	TeamSTEPPS (the training course that was used), was developed by the Department ofDefense and the Agency for Healthcare Research and Quality (AHRQ). Implementation of TeamSTEPPS in the authors institution demonstrated improved teamwork as well as decreased times to Extracorporeal Life Support can- nulation, proving it effective	7 staff completed the master teamwork course, then delivered the primary and refresher courses to the rest of the staff. All recipients of training completed a 1-hour online module. The master trainers then led 1-hour sessions for each unit over a 6-month period. In addition to the sessions, the master trainers provided in-the-moment coaching to teams during the 6-month training period.
Algaze	Education	Train & educate stakeholders	1. to provide a general overview of clinical pathways, introduce the EBI and outline pilot implementation 2. To share more granular details (criteria re EBI use, EBI content, data collection instructions, and provider roles) with front-line staff, leveraging existing QI and PI resources including multidisciplinary microsystems improvement teams & daily staff huddles to assist in education efforts.	not further reported	not reported	series of presentations across the Heart Center
	Multidisiplinary team	Develop stakeholder interrelationships	This team participated in all aspects of the development, implementation, and adaptation of the clinical pathway	core team including a physician, an advanced practice provider (APP) and nursing leaders in cardiology and cardiac anesthesia and key members of the hospital QI team (Chief Patient Safety Officer, Director of Analytics and CE, Director of Improvement Science Research and a quality manager). Key members of the core team received formal improvement science training.	Involvement of clinicians, nurses, and other allied professionals in EBI development lent credibility to the EBI and helped build a foundation of multidisciplinary support, teamwork, and communication.	not reported
	Tests of Change	Evaluative & iterative strategies	quantitative and qualitative assessment in adapting the pathway process, content, and outcomes through rapid cycle improvement.	Data came from EHR and data collection forms		Used REDCap22 for data management. The core team summarized outcomes and observations for communication to all stakeholders and translated lessons into small tests of change (Plan-Do-Study-Act) for continu- ous improvement and adaptation.
	EBI Champions	Develop stakeholder interrelationships	promoted engagement in pathway development and implementation	including nurses, physicians, and Andvanced practice providers (APPs)	not reported	not reported
	Leadership support	Support clinicians	A core team member was there to to ensure the EBI was used on eligible patients, support adherence with EBI as appropriate, observe and guide documentation, and obtain first-hand feedback on potential facilitators and barriers.	not reported	support from top management and clinical leaders was crucial to the success and acceptance of this initial EBI.	Core team member attended daily rounds and handoffs
Lai	EBI Champions	Develop stakeholder interrelationships	given the responsibility of case finding, ensuring appropriate prescription of osteoporosis therapy by junior medical staff, and medication counselling.	role was undertaken by an orthopaedic pharmacist. The role is one that was readily accepted within the culture that exists on the orthopaedic unit	this study has shown that a pharmacist-champion-led intervention can continue to be effective in the long term	appointed posistion
	Audit & Feedback	Evaluative & iterative strategies	To monitor compliance. Perfored pre-implementation, 1 year post-implementation, and 5 years post-implementation to re-evaluate the efficacy the EBI
	Leadership support	Support clinicians	For successful implementation - surgical and medical colleagues recognised an evidence practice gap, and allied health colleagues contributed their expertise and effort	There was engagement ofthe junior staff who agreed that this was an important role, and they accepted ownership and responsibility of the osteoporosis pathway. There was support froma physician with an interest in perioperative care and quality improvement.	not reported	The role of the physician included weekly ward meetings with the junior medical staff, and this provided ongoing opportunity to remind and encourage junior staffto take active ownership of the EBI. Quarterly review meetings were held to discuss ongoing reinforcement of the EBI.
Shuman	Standards of Care	Adapt & Tailor to Context	The EBI was incorporaeted into organizational standards of care (e.g., policies, procedures)
	Teleconference	Evaluative & iterative strategies	to discuss issues, strategies for overcoming perceived barriers, progress made in education of staff, and revision of policies and documentation forms.	not reported	not reported	Occured monlthy
	Quick Reference Guides (QRG)	Train & educate stakeholders	Six QRGs addressed pain assessment	Included standardized pain rating scales, principles of pain treatment, pharmacological treatment recommendations, equianalgesic chart, nonpharmacological treatment, and patient and family education related to pain management.	not reported	developed by the research team and reviewed by four national pain experts. Given to each site
	EBI Champion	Develop stakeholder interrelationships	Change champions are expert practitioners within the local setting (e.g., patient care unit), committed to improving quality of care, and possessing a positive working relationship with others	Nurse who circulates EBI facts, and encouraged their colleagues to align their pain practices with the evidence	Because interpersonal communication with colleagues is preferred rather than Internet or traditional sources of practice knowledge, ‘‘change champions’’ are needed for each patient care area where change is implemented.	not further reported
	Opinion Leders	Develop stakeholder interrelationships	Opinion leaders are a respected source of influence, trusted to judge the fit between the new practice and the local situation, alter group norms, and posses a wide sphere of influence across the practice setting	Nurse and physician opinion leaders led organization andunit-level systemchanges to support use of EB acute pain management practices (e.g., documentation forms, preprinted orders), led education of their peer group, altered group practice norms, and influenced their peers through point of care coaching.	Opinion leaders, change champions, and educational outreach along with education of practitioners are communication strategies to promote use ofEBPs (Rogers	not further reported
	Leadership Support	Support clinicians	not reported	Twice during implementation, chief nurse executives were provided brief articles about the project, written specifically for each hospital, to include in organizational publications.	The social system (context) has a high degree of influence on adoption of EBIs, and members of a social system are signifigant	Leadership support is expressed through verbal/written messages, and provision of necessary resources, materials, and time to fulfill assigned responsibilities
	Website	Engage consumers	not reported	Not reported	not reported	a computer was provided for each patient care unit, connected to the Internet, with directions for accessing an acute pain management website developed by the research team.
	Audit & Feedback	Evaluative & iterative strategies	not reported	Early in the TRIP intervention (engagement phase), study investigators met with physician and nurses at each experimental site to review baseline performance indicators of acute pain management (e.g., avoid meperidine prescription) for patients admitted to their setting with a hip fracture (PGA). Subsequent to provision of these data, A/F of pain data were achieved through concurrentMR abstractio…	PGA (performance gap assessment) and A/F have consistently shown a positive effect on changing practice behavior of providers	not reported
	Education	Train & educate stakeholders	training materials were made for use with orientation of new staff	education of nurse opinion leaders and change champions via a 3-day train-the-trainer program, education of physician opinion leaders by the PI/Co-PI via a 60-minute educational discussion at their respective clinic using principles of academic detailing, education ofnursing andmedical staffvia aweb-based course, and provision of resource texts, videotapes, and training manuals.	Educational outreach promotes positive changes in practice behaviors. Education strategies were based on studies that education alone does little to change practice behavior, and that interactive and didactic education are more effective when used with other practice-reinforcing strategies	done by a topic expert knowledgeable of the research-base (e.g., acute painmanagement) meetingwith practitioners to inform them ofthe EBPs, explain the research base, and respond convincingly to challenges and debates. included a 60-minute continuing education program for senior administrative leaders to discuss their role in promoting adoption of EB pain management practices and foster support f…
	Focus Groups	Evaluative & iterative strategies	Intervention focus groups (N518) with nurses, physicians, and senior leaders were used to introduce the acute pain guideline; discuss perceptions regarding the importance, value, and benefits of acute pain management of hospitalized elders; and elicit feedback regarding the QRGs	Not reported	Not reported	not reported
	Outreach Visits	Develop stakeholder interrelationships	by an advanced practice nurse with pain management expertise to consult with the nurses and physicians on acute pain management practices	Not reported	Not reported	every 3 weeks (N513 visits) by an advanced practice nurse with pain management expertise
Comino- Sanz	EBI Champions	Develop stakeholder interrelationships	Two nursing falls champions delivered one-hour, face-to-face training sessions to healthcare profes- sionals in the neurology ward.	Not reported	Not reported	Not reported
	Audit & Feedback	Evaluative & iterative strategies	to assess the outcomes of the interventions implemented to improve practice and identify future practice issues to be addressed during subsequent audits.	The baseline audit outcomes obtained by JBI PACES were assessed during a one-hour meeting in which barriers were identified and a brain- storming session was held to propose actions and strategies to overcome this barrier.	The audit criteria for this project were based on an evidence summary developed by JBI	The JBI Clinical Audit project took place in a neurology ward. The first phase involved selecting the topic, establishing the pertinent audit criteria and carrying out a retrospective baseline audit, based on medical history, to identify the clinical practices of the nurses on the ward.
	Implementation Team	Develop stakeholder interrelationships	• formed by the head nurse, who was the leader of the project and was responsible for arranging and managing the project meetings. • team also elaborated on the multifactorial protocol for at-risk patients	The other members of the team were four nurses who worked in the neurology ward, who implemented the strategies to reduce falls, collected the data and provided feedback. The team was supported by the nursing research section of the Hospital’s Research and Docent Unit and the Nursing and Healthcare Research Unit	not reported	3 audits were conducted over a 15 month period
	Education	Train & educate stakeholders	In order to develop a better understanding of the process, all of the participants received education about EBI and the importance of implementing it in nursing clinical practice. Training sessions were provided by champions to providers	The sessions included information about the work plan procedures in relation to fall prevention	not reported	Written information about fall prevention was handed out. Emails were sent to staff reminding them to record falls in the Osanaia1 system. Two face-to-face meetings and three virtual meeting were held and the protocol was displayed in the unit as a poster.
McConnell	Facilitator	Interactive assistance	The role of the facilitator was to market the EBI, deliver education and training, and audit how often and well the EBI was being used.	The visibility of the LCP facilitator on the wards acted as a reminder for nursing staff to consider the LCP for patients at the end-of-life. Also, explanations about the background to the LCP and about how it could benefit patient care appeared to motivate staff to use the pathway when appropriate. Finally, support of clinical staff to make difficult decisions and change ingrained ways of workin…	Facilitation is recognised as an important resource input for supporting and increasing the likelihood that new innovations will be successfully implemented. Our findings indicated that facilitation also maintained ‘visibility’ of the pathway.	Not further reported
	Education	Train & educate stakeholders	At the implementation stage, education was delivered to nursing and medical staff by the EBI facilitator.	not reported	The facilitator reported that senior management support for education and training helped ensure that all staff had an understanding of how to use the EBI effectively and appropriately	education and training were delivered informally to new staff by nurses on the ward and by the palliative care consultants when available. Also delivered by the EBIs facilitator
	Audit & Feedback	Evaluative & iterative strategies	each participating hospital received a full individual report of their performance alongside that of the whole sample. This gave support and information regarding the EBI	not reported	review of the literature15 suggested that formal audit and feedback were key drivers for the implementation of the EBI	Organisational and clinical data for the National LCP audit were collected biennially from each hospital trust using the LCP. These results were then analysed by the LCP Central Team
Nkoy	Leadership Support	Support clinicians	Aim was to prioiritize this project as one of the organizational clinical goals	Staff from the healthcare association	led to prioritization of the EBI as one of the organizational clinical goals
	EBI Champions	Develop stakeholder interrelationships	not reported	Local hospital physicans. Recieved ongoing technical assistance to them and their teams for troubleshooting the implementation process
	Audit & Feedback	Evaluative & iterative strategies	not reported	Shared data feedback during monthly meetings with participating hospital representatives. Feedback data were also shared with local hospital clinical and administrative staff by local physician champions
	Education	Train & educate stakeholders	Aimed to secure local administrative leadership support and generate staff buy-in. Targeted physicians, nurses, respiratory therapists, and pharmacists	not reported		Delivered on-site to clinical and administrative staff. Not further reported
	Virtual Tools	Utilize financial strategies	They replaced the paper-based components with an electronic one to automated information exchange and care continuity with primary care providers	not reported	allows automated information exchange and care continuity with primary care providers	not further reported
	Multidisiplinary team	Develop stakeholder interrelationships	Aim is to faciliate implementation	Comprised of representatives from each hospital, including physician champions; nursing, respiratory therapy, and pharmacist leaders; hospital administrators; and QI staff.
Erdei	QI Comittee	Develop stakeholder interrelationships	Aimed to critically assess current policies and procedures, identify areas of strengths and weaknesses, and initiate and form an EBI bundle	not reported	not reported	not reported
	Audit & Feedback	Support clinicians	Audits were conducted for insertion checklist and maintenance checklist completion, and hand hygeine practices	A hospital-wide CL audit tool (Table 2), focusing on catheter care practices and adherence to CLABSI bundle elements, was implemented	Recognizing that improvement is a dynamic process, we also built in regular auditing of implemented strategies and vigilance for variations or changes in care processes	This auditing tool was used weekly by our NICU clinical leader; Random CL audits were performed several times weekly during high-risk periods. Hand hygeine audits also were increased in frequency during high patient census
	Learning Collaborative	Train & educate stakeholders			Collaboratives offer valuable opportunities for shared learning	During the 5-year period, we participated in the national Neonatal Catheter Associated Bloodstream Infection collaborative from 2011 to 2013 - Conference calls, Web-based workshops, and group emails were all opportunities for cost-efficient, real-time learning and feedback
	Leadership Support	Adapt & Tailor to Context	Supported success of the EBI by celebrating the success of staff. Emphasis was placed on shared responsibility and teamwork toward a common goal of a safe environment		Hospital-wide recognition and celebration of the 1- year NICU CLABSI-free milestone fostered a sense of pride, mission, and value among the stakeholders	• Hospital-wide recognition and celebration of the 1- year NICU CLABSI-free milestone • Recognition of CLABSI-free periods during staff nursing and physician meetings and celebration of successes with lunches or token gifts • Posting the number of days from the last infection on a centralized poster board in the NICU • Emphasis was placed on shared responsibility and teamwork toward a common goal…
	Revised Documentaion Tool	Develop stakeholder interrelationships	Bedside maintenance checklists were revised to be more user friendly, be easier to read, and have more areas for nursing input.
	Multidisciplinary Huddle	Evaluative & iterative strategies	Weekly multidisciplinary huddles were performed to reinforce the importance of daily documentation practices.		not reported	not reported
	EBI Champion	Develop stakeholder interrelationships	not reported	not reported	not reported	had dedicated protected time to work on CLABSI reduction initiatives
	Education	Train & educate stakeholders	Staff were educated on handwashing, PICC line insertion	A dedicated nurse educator was determined. All NICU-specific CL inserters (5 team members) underwent refresher courses on optimal insertion procedures. • Central line dressing changes were standardized. • CL Competency Training Initia-tive: training of all NICU nurses was performed on updated practices; sign- off on competency was required for all nursing staff.	not reported	one-on-one, hands-on training
Kingsnorth	Campiagns	Engage consumers	‘‘pain awareness’’ campaign to inform clinical staff about BPG recom- mendations	not reported	not reported	not reported
	Reminders	Support clinicians	not reported	not reported	not reported	pain scores are shown on vital sign screens and automatic links from vital sign screens to detailed pain assessment screens
	EBI Champions	Develop stakeholder interrelationships	Serve as peer/resource mentors and change agents to promote guideline uptake and use of tools
	Audit & Feedback	Evaluative & iterative strategies	preliminary chart audit results were also used to justify the need for practice change by chal- lenging nurses to reflect on their current practice; to help to foster the need for a change in attitudes and be- liefs surrounding pain assessment and management; and to change practice for assessing pain in children with disabilities.	Conducted baseline audit of 10 charts and identification of internal barriers through varied stakeholder engagement strategies		Occured at 3 time points. Audited data included identification of pain (i.e., yes/no, sleeping), pain tool used, source of infor- mation (i.e., family/self-reported), type of pain (i.e., acute, procedural), and intensity scores collected and documented by nurses
	Education	Train & educate stakeholders	Aims to educate nursing staff on the issue of pain and optimal pain practices. Also to increase awareness regrding the EBI and current practices	• The trainer was an advanced practice nurse who had completed an RNAO fellowship and thus had broad knowledge of pain assessment and pain management • instructional resources were developed and used during the education modules with take-away materials provided (e.g., hard copies of pain assessment tools, easy ‘‘reference’’ lanyard cards) • nonpharmacological pain management workshop for familie…	Development of the education modules was informed by multiple sources of infor- mation, including the RNAO BPG (2008) and the RNAO Toolkit (2012) on BPG implementation, a review of the literature on pain assessment and management for children and special populations, and an examination of available existing pain assessment and management education modules. Information gathered from informal asses…	Participation in the education modules was mandatory for all full- and part-time clinical inpatient nursing staff. Staff were assigned to small groups of 10 by their clinical resource leader to participate in three 1-hour education modules taught by a single trainer. A variety of teaching strategies, including group pre- sentations, group discussions, coaching, critical self- reflection, simulati…
	Multidisiplinary team	Develop stakeholder interrelationships	Created to support adoption of the EBI	Composed of physicians, nurses, physiotherapists, child life therapists, occupational therapists, and social workers
	Standard Assessment Tools	Evaluative & iterative strategies	Aim is to make the assessment tool suitable for noncommunicative and/or cognitively impaired children	Aligned pain assessment tools with those employed by referring acute facilities to ensure accurate monitoring of changes experienced over this transition period	the need to align tool selection with referring acute facilities was identified as paramount. Ensuring consistency across the continuum of care experienced by clients allowed for more accurate monitoring of changes in pain experienced during transition.
	EHR Revision	Adapt & Tailor to Context	Changes to the electronic health record screens were made to enhance and support ongoing monitoring of targeted practices.	Following each data collection cycle, screen revisions were made in direct response to staff feedback and to support the analytic needs of the project	Electronic reminders are effective ways to sustain practice changes (Canadian Agency for Drugs and Technologies in Health, 2014; Higuchi, Downey, Davies, Bajnok, & Waggott, 2013; Shojania et al., 2009).	Examples included forced functionality for pain scores on vital sign screens and automatic links from vital sign screens to detailed pain assessment screens.
Andersson	Pocket Cards	Train & educate stakeholders	The EBI was printed into pocket books for easy staff access	not reported	not reported	not furhter reported
	Nurse Facilitator	Interactive assistance	informed other staff on their own wards, improved the prescription of analgesics in the hospitals studied.	Contained "pain responsibility nurses"	Improving pain management (the EBI) does not only involve developing new drugs or technology but still more important is an effective organisation that utilises existing expertise	The group met on two to three occasions per semester and the nurses received training and support to develop pain management procedures in their own wards.
	Education	Train & educate stakeholders	Aimed at staff members	not reported	The education was effective, as it was provided for all professional categories on a regular basis	Pharma- cists and anaesthetists instructed doctors at the two hospitals, while nurses trained their nurse colleagues, assistant nurses and paramedics
Stevens	EBI Champions	Develop stakeholder interrelationships	Champions implemented validated KT strategies to maintain or improve pain outcomes.	Pain champions were trained during the EBI, and participated in the Booster intervention.	Pain champions may also have contributed to outcome sustainability. Facilitation	not furhter reported
	Teleconference	Train & educate stakeholders	To deliver a Booster intervention to sustain outcomes generated by the EBI. Half of participating units recieved this booster (1 Booster and 1 Nonbooster unit per hospital)	In the first session, unit champions established a commitment to change plan, including specific pain assessment and management practice change aim(s) and KT strategies for 4 months. In each successive Booster session, the previous commitment to change plan was reviewed and revised, if necessary, for implementation over the next 4 months	not reported	Standardized Booster sessions were conducted via teleconference, once every 4 months, over a 24-month period (6 Boosters) ( Fig 2), with 3 to 6 pain champions. Sixty-minute Booster sessions were delivered by 2 cofacilitators trained by the principal investigator. Of the 8 Booster units, 4 focused on pain assessment practice change aims, 2 on pain management, and 2 on both factors.
Parand	Tests of Change	Evaluative & iterative strategies	To set out small acheivable outomes for staff	Measurement of these changes was included. Measurement was mostly used as an indicator of sustainabil- ity in a given area and the demonstration of maintained mea- sured outcomes, such as sustained compliance with SPI prescribed processes, was highlighted as something that helped to achieve and maintain standards through increasing staff interest.	Staff believed that embedding and sustaining improvement in one area before moving on helped overall sustainability of the EBI	not reported
	Training	Train & educate stakeholders	to ensure that both existing staff and newcomers were provided with the relevant improvement tool. to further spread knowledge on relevant aspects and methods of the EBI as well as creating internal expertise and forming expert groups			• Trained staff up on improvement methodology • Trained staff up on data analysis methods
	Program Coordinator	Interactive assistance	Led the EBI within their hospital. Coordinators were responsible for overseeing the implementation of the EBI across all of the clinical work streams in which it was implemented: general wards, perioperative care, medicine reconciliation and critical care. They emphasized strategies to keep the focus of EBI aims high on managerial agendas, and circulated datat to senior management			at least one coordinator designated at each hospital.
	Data Experts	Support clinicians	Roles were identified soley around data processing and strategies included utilizing existing teams for extra resources, including the use of audit teams and informatics posts.		Interviewees highlighted the importance of continued support to collect, collate, analyse and interpret data, especially in the form of posts filled by people whose entire role is around data collection and processing.
	Increasing Capacity	Develop stakeholder interrelationships	not really reported, main aim was to set the EBI up for sustainability	comprised of Creating & transferring internal expertise, involving multi-disciplinary teams across organizational levels, and involving staff in clinical governance meetings	Building the capacity and capability of staff to continue improvements was agreed by many to be a powerful tool for sustaining existing programme-related gains and making new gains.	• Invited those involved in the programme to join clinical governance, risk or patient safety meetings • Involved different healthcare professionals, e.g. pharmacists and nurses, at the start of the programme • Extended the executive team involved in the programme • Improvement methodology included within induction training for new employees • Created expert improvement and measurement support gr…
	Knowledge Sharing	Adapt & Tailor to Context				Improved infrastructure of the EBI by joining other teams with similar goals, such as the innovation or development teams within the hospital
	Integration of Aims	Develop stakeholder interrelationships	EBI elements were integrated into reporting, accountability, performance targets and governance structures that already exist in the organization to allow for sustainability		Reported that incorporating improvement aims into organizational strategies for safety and quality helped sustain the EBIs success.	A primary strategy for integrating improvement techniques into systems was their inclusion within formalized training sessions and induction training. Aso included Changing names of EBI activities to everyday language, e.g. ‘Leadership Walkarounds’ to ‘Exec Walkarounds’
	Maintence of High Profile	Engage consumers		included inspiring and reiterating the purpose of implementation strategies as well as ensuring its place as targets and on agendas. The high profile was achieved through continued target setting, campaigning and PR of the EBI ideologies		• Displayed the progress and outcomes of the programme around the hospital in graphs and posters • Circulated programme-related data regularly • Agendas inspected for where quality and safety enters discussions, to ensure it remains a high priority • Monitored progress of programme activities and compliance across departments, e.g. through audits • Involved people dedicated to the programme or wh…
Storm-Versloot	Leadership Support	Support clinicians	not reported	not reported	The nurses’ need for support from management and doctors was very important. A lack of staff support hampered long-term adherence. Only on the wards with strong staff support and leadership, newly appointed nurses were notified with information on the content of the guideline and awareness and familiarity was sustained.	Staff were supported in using the EBI. tit explains how needed it is, but not how its delivered or anything
	Audit & Feedback	Evaluative & iterative strategies
	Presentations	Train & educate stakeholders
	Visits	Support clinicians
	Reminders	Support clinicians
